# Supplementary material for: Structural Investigation of Orf Virus Bcl-2 Homolog ORFV125 Interactions with BH3-Motifs from BH3-Only Proteins Puma and Hrk
Source: Viruses. 2021 Jul 15;13(7):1374. doi: 10.3390/v13071374 (PMC8310162; doi:10.3390/v13071374)
Supplement: Supplementary file 1 [file viruses-13-01374-s001.zip]

Archive with 1 entries (1 files):
- viruses-1268202-si.pdf
